# Supplementary material for: PEX39 facilitates the peroxisomal import of PTS2-containing proteins
Source: Nat Cell Biol. 2025 Jul 30;27(8):1256–71. doi: 10.1038/s41556-025-01711-z (PMC12339391; doi:10.1038/s41556-025-01711-z)
Supplement: Supplementary file 4 — Statistical source data. [file 41556_2025_1711_MOESM4_ESM.xlsx]

## Sheet: Fig. 2a
Measured raw OD600 value
							Same data used for Fig. 2a, 3e, 5e but with different yeast strains presented.
time [h]	0	24	48	72	96
Wild-type_R1	0.08	0.361	0.126	0.276	0.339
Wild-type_R2	0.189	0.292	0.152	0.315	0.399
Wild-type_R3	0.168	0.34	0.207	0.295	0.4
Wild-type_R4	0.138	0.323	0.182	0.374	0.434
Dilution factor	0.5	1	5	5	5
Scpex39Δ + pPEX39_R1	0.134	0.321	0.112	0.245	0.336
Scpex39Δ + pPEX39_R2	0.163	0.242	0.151	0.31	0.39
Scpex39Δ + pPEX39_R3	0.133	0.201	0.204	0.268	0.356
Scpex39Δ + pPEX39_R4	0.124	0.307	0.195	0.347	0.39
Dilution factor	0.5	1	5	5	5
Scpex39Δ_R1	0.123	0.237	0.343	0.492	0.58
Scpex39Δ_R2	0.203	0.177	0.378	0.498	0.615
Scpex39Δ_R3	0.145	0.207	0.249	0.443	0.603
Scpex39Δ_R4	0.146	0.237	0.28	0.451	0.608
Dilution factor	0.5	1	1	1	1
Scpex39Δ + pPEX39_OE_R1	0.127	0.187	0.27	0.106	0.168
Scpex39Δ + pPEX39_OE_R2	0.129	0.195	0.405	0.129	0.255
Scpex39Δ + pPEX39_OE_R3	0.15	0.13	0.501	0.166	0.248
Scpex39Δ + pPEX39_OE_R4	0.157	0.246	0.677	0.187	0.192
Dilution factor	0.5	1	1	5	5
Scpex39Δ + pPEX39(4A)_R1	0.2	0.4	0.432	0.435	0.401
Scpex39Δ + pPEX39(4A)_R2	0.238	0.304	0.332	0.356	0.36
Scpex39Δ + pPEX39(4A)_R3	0.217	0.391	0.396	0.44	0.561
Scpex39Δ + pPEX39(4A)_R4	0.199	0.385	0.412	0.447	0.447
Dilution factor	0.5	1	1	1	1
OD600 multiplied by dilution factor
time [h]	0	24	48	72	96		off-set to starting OD600 of 0.1
Wild-type_R1	0.04	0.361	0.63	1.38	1.695		0.06
Wild-type_R2	0.0945	0.292	0.76	1.575	1.995		0.0055
Wild-type_R3	0.084	0.34	1.035	1.475	2		0.016
Wild-type_R4	0.069	0.323	0.91	1.87	2.17		0.031
Scpex39Δ + pPEX39_R1	0.067	0.321	0.56	1.225	1.68		0.033
Scpex39Δ + pPEX39_R2	0.0815	0.242	0.755	1.55	1.95		0.0185
Scpex39Δ + pPEX39_R3	0.0665	0.201	1.02	1.34	1.78		0.0335
Scpex39Δ + pPEX39_R4	0.062	0.307	0.975	1.735	1.95		0.038
Scpex39Δ_R1	0.0615	0.237	0.343	0.492	0.58		0.0385
Scpex39Δ_R2	0.1015	0.177	0.378	0.498	0.615		-0.0015
Scpex39Δ_R3	0.0725	0.207	0.249	0.443	0.603		0.0275
Scpex39Δ_R4	0.073	0.237	0.28	0.451	0.608		0.027
Scpex39Δ + pPEX39_OE_R1	0.0635	0.187	0.27	0.53	0.84		0.0365
Scpex39Δ + pPEX39_OE_R2	0.0645	0.195	0.405	0.645	1.275		0.0355
Scpex39Δ + pPEX39_OE_R3	0.075	0.13	0.501	0.83	1.24		0.025
Scpex39Δ + pPEX39_OE_R4	0.0785	0.246	0.677	0.935	0.96		0.0215
Scpex39Δ + pPEX39(4A)_R1	0.1	0.4	0.432	0.435	0.401		0
Scpex39Δ + pPEX39(4A)_R2	0.119	0.304	0.332	0.356	0.36		-0.019
Scpex39Δ + pPEX39(4A)_R3	0.1085	0.391	0.396	0.44	0.561		-0.0085
Scpex39Δ + pPEX39(4A)_R4	0.0995	0.385	0.412	0.447	0.447		0.0005
OD600 plus off-set to starting OD600 of 0.1
time [h]	0	24	48	72	96
Wild-type_R1	0.1	0.421	0.69	1.44	1.755
Wild-type_R2	0.1	0.2975	0.7655	1.5805	2.0005
Wild-type_R3	0.1	0.356	1.051	1.491	2.016
Wild-type_R4	0.1	0.354	0.941	1.901	2.201
Scpex39Δ + pPEX39_R1	0.1	0.354	0.593	1.258	1.713
Scpex39Δ + pPEX39_R2	0.1	0.2605	0.7735	1.5685	1.9685
Scpex39Δ + pPEX39_R3	0.1	0.2345	1.0535	1.3735	1.8135
Scpex39Δ + pPEX39_R4	0.1	0.345	1.013	1.773	1.988
Scpex39Δ_R1	0.1	0.2755	0.3815	0.5305	0.6185
Scpex39Δ_R2	0.1	0.1755	0.3765	0.4965	0.6135
Scpex39Δ_R3	0.1	0.2345	0.2765	0.4705	0.6305
Scpex39Δ_R4	0.1	0.264	0.307	0.478	0.635
Scpex39Δ + pPEX39_OE_R1	0.1	0.2235	0.3065	0.5665	0.8765
Scpex39Δ + pPEX39_OE_R2	0.1	0.2305	0.4405	0.6805	1.3105
Scpex39Δ + pPEX39_OE_R3	0.1	0.155	0.526	0.855	1.265
Scpex39Δ + pPEX39_OE_R4	0.1	0.2675	0.6985	0.9565	0.9815
Scpex39Δ + pPEX39(4A)_R1	0.1	0.4	0.432	0.435	0.401
Scpex39Δ + pPEX39(4A)_R2	0.1	0.285	0.313	0.337	0.341
Scpex39Δ + pPEX39(4A)_R3	0.1	0.3825	0.3875	0.4315	0.5525
Scpex39Δ + pPEX39(4A)_R4	0.1	0.3855	0.4125	0.4475	0.4475
Mean (calculated using Microsoft Excel)
time [h]	0	24	48	72	96
Wild-type	0.1	0.357125	0.861875	1.60312	1.99313
Scpex39Δ + pPEX39	0.1	0.2985	0.85825	1.49325	1.87075
Scpex39Δ	0.1	0.237375	0.335375	0.493875	0.624375
Scpex39Δ + pPEX39_OE	0.1	0.219125	0.492875	0.764625	1.10837
Scpex39Δ + pPEX39(4A)	0.1	0.36325	0.38625	0.41275	0.4355
Standard deviation (calculated using Microsoft Excel)
time [h]	0	24	48	72	96
Wild-type	0	0.0504849	0.164173	0.2069	0.183024
Scpex39Δ + pPEX39	0	0.0599514	0.215724	0.226278	0.130977
Scpex39Δ	0	0.0447183	0.05193	0.02675	0.010053
Scpex39Δ + pPEX39_OE	0	0.0469066	0.164172	0.174465	0.212328
Scpex39Δ + pPEX39(4A)	0	0.0527233	0.0521193	0.0509649	0.089356

## Sheet: Fig. 2c plotted data
antibody	strain	mean organelles (calculated using Microsoft Excel)	R1 organelles	R2 organelles	R3 organelles	mean cytosolic (calculated using Microsoft Excel)	R1 cytosolic	R2 cytosolic	R3 cytosolic	SEM organelles (calculated using Microsoft Excel)
Pot1	Wild-type	0.792657	0.885961	0.720477	0.771533	0.207343	0.114039	0.279523	0.228467	0.0489247
	Scpex39Δ	0.219419	0.153827	0.159227	0.345203	0.780581	0.846173	0.840773	0.654797	0.0629113
Gpd1	Wild-type	0.193819	0.283156	0.113707	0.184593	0.806181	0.716844	0.886293	0.815407	0.0491328
	Scpex39Δ	0.0111497	0.0194858	0.00965654	0.00430661	0.98885	0.980514	0.990343	0.995693	0.004445
Cta1	Wild-type	0.939085	0.958291	0.908755	0.950209	0.0609151	0.0417091	0.0912455	0.0497906	0.0153436
	Scpex39Δ	0.9541	0.984335	0.924254	0.953711	0.0459	0.0156649	0.0757458	0.0462894	0.0173449
Pex3	Wild-type	0.887344	0.838378	nan	0.93631	0.112656	0.161622	nan	0.0636903	nan
	Scpex39Δ	0.876493	0.856811	nan	0.896175	0.123507	0.143189	nan	0.103825	nan
Porin	Wild-type	0.971844	0.988264	0.949983	0.977284	0.0281562	0.0117357	0.0500166	0.0227164	0.0113805
	Scpex39Δ	0.938794	0.981147	0.874794	0.960439	0.0612065	0.0188528	0.125206	0.0395608	0.0325533
Pgk1	Wild-type	0.301544	0.331707	0.202543	0.370383	0.698456	0.668293	0.797457	0.629617	0.0507441
	Scpex39Δ	0.233196	0.209937	0.201242	0.28841	0.766804	0.790063	0.798758	0.71159	0.027721
Dpm1	Wild-type	0.923669	0.916887	0.930013	0.924107	0.0763312	0.0831134	0.0699873	0.0758928	0.00379551
	Scpex39Δ	0.925914	0.997992	0.859035	0.920715	0.0740861	0.0020081	0.140965	0.079285	0.0401976
Statistics (calculated using Microsoft Excel) for relative amounts of Pot1 and Gpd1 in organellar fractions of Wild-type and Scpex39Δ cells
		Wild-type	Scpex39Δ		Unpaired t-test (Wild-type vs Scpex39Δ)
Pot1	Mean	0.792657	0.219419		P value (two-tailed)	0.00247151
	SEM	0.0489247	0.0629113
Gpd1	Mean	0.193819	0.0111497		P value (two-tailed)	0.0642028
	SEM	0.0491328	0.004445

## Sheet: Fig. 2c raw intensities
Raw intensities were measured using ImageJ and are listed in column E. Measured raw intensities were inverted by calculating 255 - measured raw intensity resulting in inverted raw intensities (column G). Inverted raw intensities of band signals were subtracted by background signals, resulting in Net values (column H). Net values were used for calculating the fraction of S and OP of their summed i…
strain	sample	kind	antibody	measured raw intensities	replicate	inverted raw intensities	net value						255
Wild-type	PNS	band	Pex3	67.018	1	187.982	72.972
	S	band	Pex3	162.418	1	92.582	14.225
	OP	band	Pex3	101.787	1	153.213	73.789
Scpex39Δ	PNS	band	Pex3	89.131	1	165.869	65.499
	S	band	Pex3	170.629	1	84.371	14.223
	OP	band	Pex3	72.919	1	182.081	85.107
Wild-type	PNS	background	Pex3	139.99	1	115.01
	S	background	Pex3	176.643	1	78.357
	OP	background	Pex3	175.576	1	79.424
Scpex39Δ	PNS	background	Pex3	154.63	1	100.37
	S	background	Pex3	184.852	1	70.148
	OP	background	Pex3	158.026	1	96.974
Wild-type	PNS	band	Cta1	106.107	1	148.893	118.638
	S	band	Cta1	221.086	1	33.914	4.542
	OP	band	Cta1	120.834	1	134.166	104.355
Scpex39Δ	PNS	band	Cta1	155.644	1	99.356	69.833
	S	band	Cta1	224.335	1	30.665	1.724
	OP	band	Cta1	117.881	1	137.119	108.331
Wild-type	PNS	background	Cta1	224.745	1	30.255
	S	background	Cta1	225.628	1	29.372
	OP	background	Cta1	225.189	1	29.811
Scpex39Δ	PNS	background	Cta1	225.477	1	29.523
	S	background	Cta1	226.059	1	28.941
	OP	background	Cta1	226.212	1	28.788
Wild-type	PNS	band	Gpd1	146.3	1	108.7	107.199
	S	band	Gpd1	115.405	1	139.595	134.553
	OP	band	Gpd1	198.832	1	56.168	53.149
Scpex39Δ	PNS	band	Gpd1	155.2	1	99.8	95.8
	S	band	Gpd1	129.405	1	125.595	122.578
	OP	band	Gpd1	251.345	1	3.655	2.436
Wild-type	PNS	background	Gpd1	253.499	1	1.501
	S	background	Gpd1	249.958	1	5.042
	OP	background	Gpd1	251.981	1	3.019
Scpex39Δ	PNS	background	Gpd1	251	1	4
	S	background	Gpd1	251.983	1	3.017
	OP	background	Gpd1	253.781	1	1.219
Wild-type	PNS	band	Pot1	162.584	1	92.416	80.984
	S	band	Pot1	231.049	1	23.951	12.805
	OP	band	Pot1	144.756	1	110.244	99.481
Scpex39Δ	PNS	band	Pot1	148.602	1	106.398	93.091
	S	band	Pot1	145.786	1	109.214	96.77
	OP	band	Pot1	226.389	1	28.611	17.592
Wild-type	PNS	background	Pot1	243.568	1	11.432
	S	background	Pot1	243.854	1	11.146
	OP	background	Pot1	244.237	1	10.763
Scpex39Δ	PNS	background	Pot1	241.693	1	13.307
	S	background	Pot1	242.556	1	12.444
	OP	background	Pot1	243.981	1	11.019
Wild-type	PNS	band	Porin	178.549	1	76.451	47.64
	S	band	Porin	226.659	1	28.341	0.886
	OP	band	Porin	148.815	1	106.185	74.61
Scpex39Δ	PNS	band	Porin	184.928	1	70.072	40.915
	S	band	Porin	226.518	1	28.482	1.434
	OP	band	Porin	150.309	1	104.691	74.629
Wild-type	PNS	background	Porin	226.189	1	28.811
	S	background	Porin	227.545	1	27.455
	OP	background	Porin	223.425	1	31.575
Scpex39Δ	PNS	background	Porin	225.843	1	29.157
	S	background	Porin	227.952	1	27.048
	OP	background	Porin	224.938	1	30.062
Wild-type	PNS	band	Pgk1	117.162	1	137.838	125.655
	S	band	Pgk1	110.76	1	144.24	132.294
	OP	band	Pgk1	179.794	1	75.206	65.664
Scpex39Δ	PNS	band	Pgk1	108.648	1	146.352	129.645
	S	band	Pgk1	106.077	1	148.923	135.548
	OP	band	Pgk1	209.839	1	45.161	36.018
Wild-type	PNS	background	Pgk1	242.817	1	12.183
	S	background	Pgk1	243.054	1	11.946
	OP	background	Pgk1	245.458	1	9.542
Scpex39Δ	PNS	background	Pgk1	238.293	1	16.707
	S	background	Pgk1	241.625	1	13.375
	OP	background	Pgk1	245.857	1	9.143
Wild-type	PNS	band	Dpm1	128.621	1	126.379	81.708
	S	band	Dpm1	204.576	1	50.424	9.857
	OP	band	Dpm1	101.605	1	153.395	108.74
Scpex39Δ	PNS	band	Dpm1	125.46	1	129.54	83.661
	S	band	Dpm1	212.929	1	42.071	0.185
	OP	band	Dpm1	124.792	1	130.208	91.942
Wild-type	PNS	background	Dpm1	210.329	1	44.671
	S	background	Dpm1	214.433	1	40.567
	OP	background	Dpm1	210.345	1	44.655
Scpex39Δ	PNS	background	Dpm1	209.121	1	45.879
	S	background	Dpm1	213.114	1	41.886
	OP	background	Dpm1	216.734	1	38.266
Wild-type	PNS	band	Pex3		2	255	0
	S	band	Pex3		2	255	0
	OP	band	Pex3		2	255	0
Scpex39Δ	PNS	band	Pex3		2	255	0
	S	band	Pex3		2	255	0
	OP	band	Pex3		2	255	0
Wild-type	PNS	background	Pex3		2	255
	S	background	Pex3		2	255
	OP	background	Pex3		2	255
Scpex39Δ	PNS	background	Pex3		2	255
	S	background	Pex3		2	255
	OP	background	Pex3		2	255
Wild-type	PNS	band	Cta1	120.894	2	134.106	70.334
	S	band	Cta1	182.317	2	72.683	5.45
	OP	band	Cta1	131.18	2	123.82	54.279
Scpex39Δ	PNS	band	Cta1	117.463	2	137.537	70.108
	S	band	Cta1	183.972	2	71.028	4.474
	OP	band	Cta1	133.706	2	121.294	54.592
Wild-type	PNS	background	Cta1	191.228	2	63.772
	S	background	Cta1	187.767	2	67.233
	OP	background	Cta1	185.459	2	69.541
Scpex39Δ	PNS	background	Cta1	187.571	2	67.429
	S	background	Cta1	188.446	2	66.554
	OP	background	Cta1	188.298	2	66.702
Wild-type	PNS	band	Gpd1	151.366	2	103.634	99.568
	S	band	Gpd1	190.175	2	64.825	60.244
	OP	band	Gpd1	243.496	2	11.504	7.729
Scpex39Δ	PNS	band	Gpd1	133.92	2	121.08	116.447
	S	band	Gpd1	137.258	2	117.742	112.915
	OP	band	Gpd1	250.184	2	4.816	1.101
Wild-type	PNS	background	Gpd1	250.934	2	4.066
	S	background	Gpd1	250.419	2	4.581
	OP	background	Gpd1	251.225	2	3.775
Scpex39Δ	PNS	background	Gpd1	250.367	2	4.633
	S	background	Gpd1	250.173	2	4.827
	OP	background	Gpd1	251.285	2	3.715
Wild-type	PNS	band	Pot1	148.076	2	106.924	104.813
	S	band	Pot1	238.152	2	16.848	14.86
	OP	band	Pot1	214.084	2	40.916	38.302
Scpex39Δ	PNS	band	Pot1	124.478	2	130.522	126.128
	S	band	Pot1	144.174	2	110.826	107.914
	OP	band	Pot1	232.987	2	22.013	20.437
Wild-type	PNS	background	Pot1	252.889	2	2.111
	S	background	Pot1	253.012	2	1.988
	OP	background	Pot1	252.386	2	2.614
Scpex39Δ	PNS	background	Pot1	250.606	2	4.394
	S	background	Pot1	252.088	2	2.912
	OP	background	Pot1	253.424	2	1.576
Wild-type	PNS	band	Porin	153.529	2	101.471	78.341
	S	band	Porin	227.957	2	27.043	4.518
	OP	band	Porin	142.692	2	112.308	85.812
Scpex39Δ	PNS	band	Porin	141.227	2	113.773	88.935
	S	band	Porin	218.486	2	36.514	13.912
	OP	band	Porin	134.525	2	120.475	97.201
Wild-type	PNS	background	Porin	231.87	2	23.13
	S	background	Porin	232.475	2	22.525
	OP	background	Porin	228.504	2	26.496
Scpex39Δ	PNS	background	Porin	230.162	2	24.838
	S	background	Porin	232.398	2	22.602
	OP	background	Porin	231.726	2	23.274
Wild-type	PNS	band	Pgk1	129.914	2	125.086	124.961
	S	band	Pgk1	127.372	2	127.628	127.369
	OP	band	Pgk1	222.617	2	32.383	32.35
Scpex39Δ	PNS	band	Pgk1	119.393	2	135.607	135.162
	S	band	Pgk1	120.674	2	134.326	134.205
	OP	band	Pgk1	221.17	2	33.83	33.812
Wild-type	PNS	background	Pgk1	254.875	2	0.125
	S	background	Pgk1	254.741	2	0.259
	OP	background	Pgk1	254.967	2	0.033
Scpex39Δ	PNS	background	Pgk1	254.555	2	0.445
	S	background	Pgk1	254.879	2	0.121
	OP	background	Pgk1	254.982	2	0.018
Wild-type	PNS	band	Dpm1	152.832	2	102.168	98.052
	S	band	Dpm1	247.323	2	7.677	5.137
	OP	band	Dpm1	180.482	2	74.518	68.262
Scpex39Δ	PNS	band	Dpm1	154.622	2	100.378	91.759
	S	band	Dpm1	237.137	2	17.863	14.039
	OP	band	Dpm1	167.681	2	87.319	85.553
Wild-type	PNS	background	Dpm1	250.884	2	4.116
	S	background	Dpm1	252.46	2	2.54
	OP	background	Dpm1	248.744	2	6.256
Scpex39Δ	PNS	background	Dpm1	246.381	2	8.619
	S	background	Dpm1	251.176	2	3.824
	OP	background	Dpm1	253.234	2	1.766
Wild-type	PNS	band	Pex3	116.708	3	138.292	92.121
	S	band	Pex3	225.464	3	29.536	2.993
	OP	band	Pex3	180.742	3	74.258	44
Scpex39Δ	PNS	band	Pex3	138.439	3	116.561	83.727
	S	band	Pex3	217.285	3	37.715	8.49
	OP	band	Pex3	138.387	3	116.613	73.282
Wild-type	PNS	background	Pex3	208.829	3	46.171
	S	background	Pex3	228.457	3	26.543
	OP	background	Pex3	224.742	3	30.258
Scpex39Δ	PNS	background	Pex3	222.166	3	32.834
	S	background	Pex3	225.775	3	29.225
	OP	background	Pex3	211.669	3	43.331
Wild-type	PNS	band	Cta1	160.833	3	94.167	42.889
	S	band	Cta1	200.807	3	54.193	3.163
	OP	band	Cta1	143.648	3	111.352	60.363
Scpex39Δ	PNS	band	Cta1	161.722	3	93.278	42.149
	S	band	Cta1	201.563	3	53.437	2.369
	OP	band	Cta1	155.001	3	99.999	48.809
Wild-type	PNS	background	Cta1	203.722	3	51.278
	S	background	Cta1	203.97	3	51.03
	OP	background	Cta1	204.011	3	50.989
Scpex39Δ	PNS	background	Cta1	203.871	3	51.129
	S	background	Cta1	203.932	3	51.068
	OP	background	Cta1	203.81	3	51.19
Wild-type	PNS	band	Gpd1	127.321	3	127.679	121.08
	S	band	Gpd1	121.431	3	133.569	129.158
	OP	band	Gpd1	222.371	3	32.629	29.239
Scpex39Δ	PNS	band	Gpd1	132.2	3	122.8	119.205
	S	band	Gpd1	141.585	3	113.415	110.283
	OP	band	Gpd1	252.318	3	2.682	0.477
Wild-type	PNS	background	Gpd1	248.401	3	6.599
	S	background	Gpd1	250.589	3	4.411
	OP	background	Gpd1	251.61	3	3.39
Scpex39Δ	PNS	background	Gpd1	251.405	3	3.595
	S	background	Gpd1	251.868	3	3.132
	OP	background	Gpd1	252.795	3	2.205
Wild-type	PNS	band	Pot1	100.862	3	154.138	139.981
	S	band	Pot1	225.768	3	29.232	23.419
	OP	band	Pot1	157.919	3	97.081	79.086
Scpex39Δ	PNS	band	Pot1	179.92	3	75.08	67.069
	S	band	Pot1	165.509	3	89.491	80.466
	OP	band	Pot1	201.729	3	53.271	42.421
Wild-type	PNS	background	Pot1	240.843	3	14.157
	S	background	Pot1	249.187	3	5.813
	OP	background	Pot1	237.005	3	17.995
Scpex39Δ	PNS	background	Pot1	246.989	3	8.011
	S	background	Pot1	245.975	3	9.025
	OP	background	Pot1	244.15	3	10.85
Wild-type	PNS	band	Porin	156.126	3	98.874	51.055
	S	band	Porin	205.668	3	49.332	2.28
	OP	band	Porin	106.045	3	148.955	98.088
Scpex39Δ	PNS	band	Porin	134.929	3	120.071	70.897
	S	band	Porin	203.937	3	51.063	4.313
	OP	band	Porin	101.384	3	153.616	104.709
Wild-type	PNS	background	Porin	207.181	3	47.819
	S	background	Porin	207.948	3	47.052
	OP	background	Porin	204.133	3	50.867
Scpex39Δ	PNS	background	Porin	205.826	3	49.174
	S	background	Porin	208.25	3	46.75
	OP	background	Porin	206.093	3	48.907
Wild-type	PNS	band	Pgk1	184.249	3	70.751	34.571
	S	band	Pgk1	133.774	3	121.226	84.516
	OP	band	Pgk1	168.57	3	86.43	49.718
Scpex39Δ	PNS	band	Pgk1	99.362	3	155.638	118.799
	S	band	Pgk1	110.363	3	144.637	108.289
	OP	band	Pgk1	175.136	3	79.864	43.89
Wild-type	PNS	background	Pgk1	218.82	3	36.18
	S	background	Pgk1	218.29	3	36.71
	OP	background	Pgk1	218.288	3	36.712
Scpex39Δ	PNS	background	Pgk1	218.161	3	36.839
	S	background	Pgk1	218.652	3	36.348
	OP	background	Pgk1	219.026	3	35.974
Wild-type	PNS	band	Dpm1	177.209	3	77.791	73.641
	S	band	Dpm1	242.662	3	12.338	9.168
	OP	band	Dpm1	138.537	3	116.463	111.634
Scpex39Δ	PNS	band	Dpm1	150.159	3	104.841	99.726
	S	band	Dpm1	243.159	3	11.841	9.004
	OP	band	Dpm1	148.96	3	106.04	104.561
Wild-type	PNS	background	Dpm1	250.85	3	4.15
	S	background	Dpm1	251.83	3	3.17
	OP	background	Dpm1	250.171	3	4.829
Scpex39Δ	PNS	background	Dpm1	249.885	3	5.115
	S	background	Dpm1	252.163	3	2.837
	OP	background	Dpm1	253.521	3	1.479

## Sheet: Fig. 2g
Mature PHYH / precursor PHYH (relative to control)
CAKI-2				NCI-H1792
	Control	HsPEX39-KO			Control	HsPEX39-KO
Replicate 1	0.703641	0.136663		Replicate 1	0.754081	0.161863
Replicate 2	1.07117	0.0771297		Replicate 2	0.75204	0.213805
Replicate 3	1.22519	0.164885		Replicate 3	1.49388	0.18434
Statistics (calculated using GraphPad Prism) for mature PHYH / precursor PHYH (relative to control)
CAKI-2				NCI-H1792
	Control	HsPEX39-KO			Control	HsPEX39-KO
Mean	1	0.1262		Mean	1	0.1867
SEM	0.1547	0.02586		SEM	0.2469	0.01504
Unpaired t test (CAKI-2, control vs HsPEX39-KO)				Unpaired t test (NCI-H1792, control vs HsPEX39-KO)
P value	0.0051			P value	0.0303
Significantly different (P < 0.05)?	Yes			Significantly different (P < 0.05)?	Yes
One- or two-tailed P value?	Two-tailed			One- or two-tailed P value?	Two-tailed
