# Supplementary material for: PEX39 facilitates the peroxisomal import of PTS2-containing proteins
Source: Nat Cell Biol. 2025 Jul 30;27(8):1256–71. doi: 10.1038/s41556-025-01711-z (PMC12339391; doi:10.1038/s41556-025-01711-z)
Supplement: Supplementary file 5 — Statistical source data. [file 41556_2025_1711_MOESM5_ESM.xlsx]

## Sheet: Fig. 3b
Normalized protein abundance
Mature PHYH				Precursor PHYH
HEK293T cells overexpressing:	GAPDH	HsPEX39		HEK293T cells overexpressing:	GAPDH	HsPEX39
Replicate 1	7.78282	1.06075		Replicate 1	0	2.78255
Replicate 2	9.40038	2.45237		Replicate 2	0	4.27282
Replicate 3	7.30418	1.85852		Replicate 3	0	4.14267
Mature ACAA1				Precursor ACAA1
HEK293T cells overexpressing:	GAPDH	HsPEX39		HEK293T cells overexpressing:	GAPDH	HsPEX39
Replicate 1	11.2131	5.23839		Replicate 1	0	4.74323
Replicate 2	9.01932	3.38206		Replicate 2	0	5.80546
Replicate 3	9.06234	3.40997		Replicate 3	0	4.17344
Mature AGPS				Precursor AGPS
HEK293T cells overexpressing:	GAPDH	HsPEX39		HEK293T cells overexpressing:	GAPDH	HsPEX39
Replicate 1	11.7389	7.7603		Replicate 1	0	1.94198
Replicate 2	12.6717	8.55152		Replicate 2	0	2.66512
Replicate 3	11.6469	8.58251		Replicate 3	0	2.37727
Statistics (calculated using GraphPad Prism) for normalized protein abundance
HEK293T cells overexpressing:	GAPDH		HsPEX39
	Mean	SEM	Mean	SEM
Mature PHYH	8.16246	0.634195	1.79055	0.403162
Precursor PHYH	0	0	3.73268	0.47655
Mature ACAA1	9.76493	0.724206	4.01014	0.614178
Precursor ACAA1	0	0	4.90738	0.478219
Mature AGPS	12.0192	0.327344	8.29811	0.269054
Precursor AGPS	0	0	2.32813	0.210193
Unpaired, two-tailed t tests (GAPDH vs HsPEX39)
	P value	Significantly different (P < 0.05)?
Mature PHYH	0.0011	Yes
Precursor PHYH	0.0014	Yes
Mature ACAA1	0.0037	Yes
Precursor ACAA1	0.0005	Yes
Mature AGPS	0.0009	Yes
Precursor AGPS	0.0004	Yes

## Sheet: Fig. 3e
Measured raw OD600 value
							Same data used for Fig. 2a, 3e, 5e but with different yeast strains presented.
time [h]	0	24	48	72	96
Wild-type_R1	0.08	0.361	0.126	0.276	0.339
Wild-type_R2	0.189	0.292	0.152	0.315	0.399
Wild-type_R3	0.168	0.34	0.207	0.295	0.4
Wild-type_R4	0.138	0.323	0.182	0.374	0.434
Dilution factor	0.5	1	5	5	5
Scpex39Δ + pPEX39_R1	0.134	0.321	0.112	0.245	0.336
Scpex39Δ + pPEX39_R2	0.163	0.242	0.151	0.31	0.39
Scpex39Δ + pPEX39_R3	0.133	0.201	0.204	0.268	0.356
Scpex39Δ + pPEX39_R4	0.124	0.307	0.195	0.347	0.39
Dilution factor	0.5	1	5	5	5
Scpex39Δ_R1	0.123	0.237	0.343	0.492	0.58
Scpex39Δ_R2	0.203	0.177	0.378	0.498	0.615
Scpex39Δ_R3	0.145	0.207	0.249	0.443	0.603
Scpex39Δ_R4	0.146	0.237	0.28	0.451	0.608
Dilution factor	0.5	1	1	1	1
Scpex39Δ + pPEX39_OE_R1	0.127	0.187	0.27	0.106	0.168
Scpex39Δ + pPEX39_OE_R2	0.129	0.195	0.405	0.129	0.255
Scpex39Δ + pPEX39_OE_R3	0.15	0.13	0.501	0.166	0.248
Scpex39Δ + pPEX39_OE_R4	0.157	0.246	0.677	0.187	0.192
Dilution factor	0.5	1	1	5	5
Scpex39Δ + pPEX39(4A)_R1	0.2	0.4	0.432	0.435	0.401
Scpex39Δ + pPEX39(4A)_R2	0.238	0.304	0.332	0.356	0.36
Scpex39Δ + pPEX39(4A)_R3	0.217	0.391	0.396	0.44	0.561
Scpex39Δ + pPEX39(4A)_R4	0.199	0.385	0.412	0.447	0.447
Dilution factor	0.5	1	1	1	1
OD600 multiplied by dilution factor
time [h]	0	24	48	72	96		off-set to starting OD600 of 0.1
Wild-type_R1	0.04	0.361	0.63	1.38	1.695		0.06
Wild-type_R2	0.0945	0.292	0.76	1.575	1.995		0.0055
Wild-type_R3	0.084	0.34	1.035	1.475	2		0.016
Wild-type_R4	0.069	0.323	0.91	1.87	2.17		0.031
Scpex39Δ + pPEX39_R1	0.067	0.321	0.56	1.225	1.68		0.033
Scpex39Δ + pPEX39_R2	0.0815	0.242	0.755	1.55	1.95		0.0185
Scpex39Δ + pPEX39_R3	0.0665	0.201	1.02	1.34	1.78		0.0335
Scpex39Δ + pPEX39_R4	0.062	0.307	0.975	1.735	1.95		0.038
Scpex39Δ_R1	0.0615	0.237	0.343	0.492	0.58		0.0385
Scpex39Δ_R2	0.1015	0.177	0.378	0.498	0.615		-0.0015
Scpex39Δ_R3	0.0725	0.207	0.249	0.443	0.603		0.0275
Scpex39Δ_R4	0.073	0.237	0.28	0.451	0.608		0.027
Scpex39Δ + pPEX39_OE_R1	0.0635	0.187	0.27	0.53	0.84		0.0365
Scpex39Δ + pPEX39_OE_R2	0.0645	0.195	0.405	0.645	1.275		0.0355
Scpex39Δ + pPEX39_OE_R3	0.075	0.13	0.501	0.83	1.24		0.025
Scpex39Δ + pPEX39_OE_R4	0.0785	0.246	0.677	0.935	0.96		0.0215
Scpex39Δ + pPEX39(4A)_R1	0.1	0.4	0.432	0.435	0.401		0
Scpex39Δ + pPEX39(4A)_R2	0.119	0.304	0.332	0.356	0.36		-0.019
Scpex39Δ + pPEX39(4A)_R3	0.1085	0.391	0.396	0.44	0.561		-0.0085
Scpex39Δ + pPEX39(4A)_R4	0.0995	0.385	0.412	0.447	0.447		0.0005
OD600 plus off-set to starting OD600 of 0.1
time [h]	0	24	48	72	96
Wild-type_R1	0.1	0.421	0.69	1.44	1.755
Wild-type_R2	0.1	0.2975	0.7655	1.5805	2.0005
Wild-type_R3	0.1	0.356	1.051	1.491	2.016
Wild-type_R4	0.1	0.354	0.941	1.901	2.201
Scpex39Δ + pPEX39_R1	0.1	0.354	0.593	1.258	1.713
Scpex39Δ + pPEX39_R2	0.1	0.2605	0.7735	1.5685	1.9685
Scpex39Δ + pPEX39_R3	0.1	0.2345	1.0535	1.3735	1.8135
Scpex39Δ + pPEX39_R4	0.1	0.345	1.013	1.773	1.988
Scpex39Δ_R1	0.1	0.2755	0.3815	0.5305	0.6185
Scpex39Δ_R2	0.1	0.1755	0.3765	0.4965	0.6135
Scpex39Δ_R3	0.1	0.2345	0.2765	0.4705	0.6305
Scpex39Δ_R4	0.1	0.264	0.307	0.478	0.635
Scpex39Δ + pPEX39_OE_R1	0.1	0.2235	0.3065	0.5665	0.8765
Scpex39Δ + pPEX39_OE_R2	0.1	0.2305	0.4405	0.6805	1.3105
Scpex39Δ + pPEX39_OE_R3	0.1	0.155	0.526	0.855	1.265
Scpex39Δ + pPEX39_OE_R4	0.1	0.2675	0.6985	0.9565	0.9815
Scpex39Δ + pPEX39(4A)_R1	0.1	0.4	0.432	0.435	0.401
Scpex39Δ + pPEX39(4A)_R2	0.1	0.285	0.313	0.337	0.341
Scpex39Δ + pPEX39(4A)_R3	0.1	0.3825	0.3875	0.4315	0.5525
Scpex39Δ + pPEX39(4A)_R4	0.1	0.3855	0.4125	0.4475	0.4475
Mean (calculated using Microsoft Excel)
time [h]	0	24	48	72	96
Wild-type	0.1	0.357125	0.861875	1.60312	1.99313
Scpex39Δ + pPEX39	0.1	0.2985	0.85825	1.49325	1.87075
Scpex39Δ	0.1	0.237375	0.335375	0.493875	0.624375
Scpex39Δ + pPEX39_OE	0.1	0.219125	0.492875	0.764625	1.10837
Scpex39Δ + pPEX39(4A)	0.1	0.36325	0.38625	0.41275	0.4355
Standard deviation (calculated using Microsoft Excel)
time [h]	0	24	48	72	96
Wild-type	0	0.0504849	0.164173	0.2069	0.183024
Scpex39Δ + pPEX39	0	0.0599514	0.215724	0.226278	0.130977
Scpex39Δ	0	0.0447183	0.05193	0.02675	0.010053
Scpex39Δ + pPEX39_OE	0	0.0469066	0.164172	0.174465	0.212328
Scpex39Δ + pPEX39(4A)	0	0.0527233	0.0521193	0.0509649	0.089356
