# Supplementary material for: PEX39 facilitates the peroxisomal import of PTS2-containing proteins
Source: Nat Cell Biol. 2025 Jul 30;27(8):1256–71. doi: 10.1038/s41556-025-01711-z (PMC12339391; doi:10.1038/s41556-025-01711-z)
Supplement: Supplementary file 7 — Statistical source data. [file 41556_2025_1711_MOESM7_ESM.xlsx]

## Sheet: Fig. 6f
Measured raw OD600 value
time [h]	0	24	48	72	96
Wild-type_R1	0.254	0.405	0.211	0.214	nan
Wild-type_R2	0.352	0.488	0.178	0.211	0.285
Wild-type_R3	0.418	0.557	0.179	0.254	0.328
Wild-type_R4	0.416	0.574	0.188	0.281	0.355
Dilution factor	0.5	1	5	5	5
Scpex13Δ_R1	0.379	0.288	0.256	0.243	0.25
Scpex13Δ_R2	0.314	0.269	0.253	0.251	0.243
Scpex13Δ_R3	0.348	0.248	0.259	0.247	0.251
Scpex13Δ_R4	0.462	0.271	0.262	0.248	0.256
Dilution factor	0.5	1	1	1	1
Scpex13Δ + pPEX13_R1	0.503	0.369	0.696	0.248	0.27
Scpex13Δ + pPEX13_R2	0.376	0.377	0.611	0.202	0.283
Scpex13Δ + pPEX13_R3	0.388	0.475	0.751	0.237	0.336
Scpex13Δ + pPEX13_R4	0.394	0.384	0.694	0.214	0.306
Dilution factor	0.5	1	1	5	5
Scpex13Δ + pPEX13(4A)_R1	0.402	0.316	0.532	0.6	0.764
Scpex13Δ + pPEX13(4A)_R2	0.483	0.384	0.515	0.606	0.81
Scpex13Δ + pPEX13(4A)_R3	0.365	0.371	0.549	0.627	0.743
Scpex13Δ + pPEX13(4A)_R4	0.369	0.369	0.505	0.727	0.818
Dilution factor	0.5	1	1	1	1
OD600 multiplied by dilution factor
time [h]	0	24	48	72	96	off-set to starting OD600 of 0.1
Wild-type_R1	0.127	0.405	1.055	1.07	nan	-0.027
Wild-type_R2	0.176	0.488	0.89	1.055	1.425	-0.076
Wild-type_R3	0.209	0.557	0.895	1.27	1.64	-0.109
Wild-type_R4	0.208	0.574	0.94	1.405	1.775	-0.108
Scpex13Δ_R1	0.1895	0.288	0.256	0.243	0.25	-0.0895
Scpex13Δ_R2	0.157	0.269	0.253	0.251	0.243	-0.057
Scpex13Δ_R3	0.174	0.248	0.259	0.247	0.251	-0.074
Scpex13Δ_R4	0.231	0.271	0.262	0.248	0.256	-0.131
Scpex13Δ + pPEX13_R1	0.2515	0.369	0.696	1.24	1.35	-0.1515
Scpex13Δ + pPEX13_R2	0.188	0.377	0.611	1.01	1.415	-0.088
Scpex13Δ + pPEX13_R3	0.194	0.475	0.751	1.185	1.68	-0.094
Scpex13Δ + pPEX13_R4	0.197	0.384	0.694	1.07	1.53	-0.097
Scpex13Δ + pPEX13(4A)_R1	0.201	0.316	0.532	0.6	0.764	-0.101
Scpex13Δ + pPEX13(4A)_R2	0.2415	0.384	0.515	0.606	0.81	-0.1415
Scpex13Δ + pPEX13(4A)_R3	0.1825	0.371	0.549	0.627	0.743	-0.0825
Scpex13Δ + pPEX13(4A)_R4	0.1845	0.369	0.505	0.727	0.818	-0.0845
OD600 plus off-set to starting OD600 of 0.1
time [h]	0	24	48	72	96
Wild-type_R1	0.1	0.378	1.028	1.043	nan
Wild-type_R2	0.1	0.412	0.814	0.979	1.349
Wild-type_R3	0.1	0.448	0.786	1.161	1.531
Wild-type_R4	0.1	0.466	0.832	1.297	1.667
Scpex13Δ_R1	0.1	0.1985	0.1665	0.1535	0.1605
Scpex13Δ_R2	0.1	0.212	0.196	0.194	0.186
Scpex13Δ_R3	0.1	0.174	0.185	0.173	0.177
Scpex13Δ_R4	0.1	0.14	0.131	0.117	0.125
Scpex13Δ + pPEX13_R1	0.1	0.2175	0.5445	1.0885	1.1985
Scpex13Δ + pPEX13_R2	0.1	0.289	0.523	0.922	1.327
Scpex13Δ + pPEX13_R3	0.1	0.381	0.657	1.091	1.586
Scpex13Δ + pPEX13_R4	0.1	0.287	0.597	0.973	1.433
Scpex13Δ + pPEX13(4A)_R1	0.1	0.215	0.431	0.499	0.663
Scpex13Δ + pPEX13(4A)_R2	0.1	0.2425	0.3735	0.4645	0.6685
Scpex13Δ + pPEX13(4A)_R3	0.1	0.2885	0.4665	0.5445	0.6605
Scpex13Δ + pPEX13(4A)_R4	0.1	0.2845	0.4205	0.6425	0.7335
Mean (calculated using Microsoft Excel)
time [h]	0	24	48	72	96
Wild-type	0.1	0.426	0.865	1.12	1.51567
Scpex13Δ	0.1	0.181125	0.169625	0.159375	0.162125
Scpex13Δ + pPEX13	0.1	0.293625	0.580375	1.01862	1.38613
Scpex13Δ + pPEX13(4A)	0.1	0.257625	0.422875	0.537625	0.681375
Standard deviation (calculated using Microsoft Excel)
time [h]	0	24	48	72	96
Wild-type	0	0.0390896	0.110303	0.140024	0.159554
Scpex13Δ	0	0.0316079	0.0284821	0.0327347	0.0269084
Scpex13Δ + pPEX13	0	0.0670688	0.059796	0.0847323	0.164161
Scpex13Δ + pPEX13(4A)	0	0.0352193	0.0383523	0.0772122	0.0349103

## Sheet: Fig. 6i
Mature / precursor ratios (normalized to HsPEX13-KO + HsPEX13)
PHYH
Replicate:	1	2	3	4	5	6
HsPEX13-KO + HsPEX13	0.813319	1.09138	0.83119	0.807275	1.20169	1.25515
HsPEX13-KO + HsPEX13(4A)	0.151847	0.284091	0.327582	0.247695	0.363424	0.25814
HsPEX13-KO	0.0825281	0.0766094	0.135431	0.0938692	0.111085	0.105967
ACAA1
Replicate:	1	2	3	4	5	6
HsPEX13-KO + HsPEX13	0.997614	0.994059	0.690613	1.0896	1.38477	0.843343
HsPEX13-KO + HsPEX13(4A)	0.243357	0.307871	0.239468	0.195193	0.257959	0.229461
HsPEX13-KO	0.208576	0.288211	0.209066	0.198287	0.257066	0.184408
AGPS
Replicate:	1	2	3	4	5	6
HsPEX13-KO + HsPEX13	1.23354	1.43767	0.549628	0.854805	0.97461	0.949744
HsPEX13-KO + HsPEX13(4A)	0.202835	0.477511	0.199164	0.299643	0.475322	0.241817
HsPEX13-KO	0	0	0	0	0	0
ACOX1
Replicate:	1	2	3	4	5	6
HsPEX13-KO + HsPEX13	1.13812	1.34863	0.409477	0.763316	1.33682	1.00363
HsPEX13-KO + HsPEX13(4A)	0.654798	1.31057	0.268525	0.503305	1.02232	0.411295
HsPEX13-KO	0	0	0	0	0	0
Statistics (calculated using GraphPad Prism) for mature / precursor ratios (normalized to HsPEX13-KO + HsPEX13)
PHYH
	Mean	SEM
HsPEX13-KO + HsPEX13	1	0.08458
HsPEX13-KO + HsPEX13(4A)	0.2721	0.0299
HsPEX13-KO	0.1009	0.008754
Ordinary, one-way ANOVA with Tukey's multiple comparisons test	Adjusted P value	Significantly different (adjusted P value < 0.05)?
HsPEX13-KO + HsPEX13 vs. HsPEX13-KO + HsPEX13(4A)	<0.0001	Yes
HsPEX13-KO + HsPEX13 vs. HsPEX13-KO	<0.0001	Yes
HsPEX13-KO + HsPEX13(4A) vs. HsPEX13-KO	0.0826	No
ACAA1
	Mean	SEM
HsPEX13-KO + HsPEX13	1	0.09598
HsPEX13-KO + HsPEX13(4A)	0.2456	0.01514
HsPEX13-KO	0.2243	0.01623
Ordinary, one-way ANOVA with Tukey's multiple comparisons test	Adjusted P value	Significantly different (adjusted P value < 0.05)?
HsPEX13-KO + HsPEX13 vs. HsPEX13-KO + HsPEX13(4A)	<0.0001	Yes
HsPEX13-KO + HsPEX13 vs. HsPEX13-KO	<0.0001	Yes
HsPEX13-KO + HsPEX13(4A) vs. HsPEX13-KO	0.9622	No
AGPS
	Mean	SEM
HsPEX13-KO + HsPEX13	1	0.1256
HsPEX13-KO + HsPEX13(4A)	0.316	0.05282
HsPEX13-KO	0	0
Ordinary, one-way ANOVA with Tukey's multiple comparisons test	Adjusted P value	Significantly different (adjusted P value < 0.05)?
HsPEX13-KO + HsPEX13 vs. HsPEX13-KO + HsPEX13(4A)	<0.0001	Yes
HsPEX13-KO + HsPEX13 vs. HsPEX13-KO	<0.0001	Yes
HsPEX13-KO + HsPEX13(4A) vs. HsPEX13-KO	0.0314	Yes
ACOX1
	Mean	SEM
HsPEX13-KO + HsPEX13	1	0.1482
HsPEX13-KO + HsPEX13(4A)	0.6951	0.1619
HsPEX13-KO	0	0
Ordinary, one-way ANOVA with Tukey's multiple comparisons test	Adjusted P value	Significantly different (adjusted P value < 0.05)?
HsPEX13-KO + HsPEX13 vs. HsPEX13-KO + HsPEX13(4A)	0.2372	No
HsPEX13-KO + HsPEX13 vs. HsPEX13-KO	0.0001	Yes
HsPEX13-KO + HsPEX13(4A) vs. HsPEX13-KO	0.004	Yes
