# Supplementary material for: PEX39 facilitates the peroxisomal import of PTS2-containing proteins
Source: Nat Cell Biol. 2025 Jul 30;27(8):1256–71. doi: 10.1038/s41556-025-01711-z (PMC12339391; doi:10.1038/s41556-025-01711-z)
Supplement: Supplementary file 8 — Statistical source data. [file 41556_2025_1711_MOESM8_ESM.xlsx]

## Sheet: Extended Data Fig. 3a
Measured raw OD600 value
time [h]	0	24	48	72	96	104
Wild-type_R1	0.182	0.58	1.284	2.39	3.06	3.21
Wild-type_R2	0.146	0.449	1.02	2.35	3.23	3.36
Wild-type_R3	0.108	0.489	1.084	2.06	3.31	3.5
Wild-type_R4	0.139	0.439	1.244	2.12	3.17	3.52
Dilution factor	0.5	1	1	1	1	1
Scpex39Δ_R1	0.126	0.172	0.254	0.454	0.659	0.753
Scpex39Δ_R2	0.112	0.148	0.202	0.328	0.643	0.748
Scpex39Δ_R3	0.196	0.196	0.277	0.44	0.659	0.757
Scpex39Δ_R4	0.137	0.167	0.2	0.321	0.645	0.752
Dilution factor	0.5	1	1	1	1	1
pex7Δ_R1	0.113	0.124	0.148	0.156	0.165	0.185
pex7Δ_R2	0.209	0.142	0.155	0.171	0.18	0.2
pex7Δ_R3	0.142	0.147	0.154	0.19	0.205	0.23
pex7Δ_R4	0.155	0.151	0.151	0.166	0.17	0.195
Dilution factor	0.5	1	1	1	1	1
pot1Δ_R1	0.162	0.141	0.084	0.142	0.08	0.118
pot1Δ_R2	0.194	0.142	0.099	0.094	0.122	0.133
pot1Δ_R3	0.143	0.109	0.109	0.124	0.117	0.125
pot1Δ_R4	0.131	0.097	0.099	0.099	0.088	0.095
Dilution factor	0.5	1	1	1	1	1
OD600 multiplied by dilution factor
time [h]	0	24	48	72	96	104	off-set to starting OD600 of 0.1
Wild-type_R1	0.091	0.58	1.284	2.39	3.06	3.21	0.009
Wild-type_R2	0.073	0.449	1.02	2.35	3.23	3.36	0.027
Wild-type_R3	0.054	0.489	1.084	2.06	3.31	3.5	0.046
Wild-type_R4	0.0695	0.439	1.244	2.12	3.17	3.52	0.0305
Scpex39Δ_R1	0.063	0.172	0.254	0.454	0.659	0.753	0.037
Scpex39Δ_R2	0.056	0.148	0.202	0.328	0.643	0.748	0.044
Scpex39Δ_R3	0.098	0.196	0.277	0.44	0.659	0.757	0.002
Scpex39Δ_R4	0.0685	0.167	0.2	0.321	0.645	0.752	0.0315
pex7Δ_R1	0.0565	0.124	0.148	0.156	0.165	0.185	0.0435
pex7Δ_R2	0.1045	0.142	0.155	0.171	0.18	0.2	-0.0045
pex7Δ_R3	0.071	0.147	0.154	0.19	0.205	0.23	0.029
pex7Δ_R4	0.0775	0.151	0.151	0.166	0.17	0.195	0.0225
pot1Δ_R1	0.081	0.141	0.084	0.142	0.08	0.118	0.019
pot1Δ_R2	0.097	0.142	0.099	0.094	0.122	0.133	0.003
pot1Δ_R3	0.0715	0.109	0.109	0.124	0.117	0.125	0.0285
pot1Δ_R4	0.0655	0.097	0.099	0.099	0.088	0.095	0.0345
OD600 plus off-set to starting OD600 of 0.1
time [h]	0	24	48	72	96	104
Wild-type_R1	0.1	0.589	1.293	2.399	3.069	3.219
Wild-type_R2	0.1	0.476	1.047	2.377	3.257	3.387
Wild-type_R3	0.1	0.535	1.13	2.106	3.356	3.546
Wild-type_R4	0.1	0.4695	1.2745	2.1505	3.2005	3.5505
Scpex39Δ_R1	0.1	0.209	0.291	0.491	0.696	0.79
Scpex39Δ_R2	0.1	0.192	0.246	0.372	0.687	0.792
Scpex39Δ_R3	0.1	0.198	0.279	0.442	0.661	0.759
Scpex39Δ_R4	0.1	0.1985	0.2315	0.3525	0.6765	0.7835
pex7Δ_R1	0.1	0.1675	0.1915	0.1995	0.2085	0.2285
pex7Δ_R2	0.1	0.1375	0.1505	0.1665	0.1755	0.1955
pex7Δ_R3	0.1	0.176	0.183	0.219	0.234	0.259
pex7Δ_R4	0.1	0.1735	0.1735	0.1885	0.1925	0.2175
pot1Δ_R1	0.1	0.16	0.103	0.161	0.099	0.137
pot1Δ_R2	0.1	0.145	0.102	0.097	0.125	0.136
pot1Δ_R3	0.1	0.1375	0.1375	0.1525	0.1455	0.1535
pot1Δ_R4	0.1	0.1315	0.1335	0.1335	0.1225	0.1295
Mean (calculated using Microsoft Excel)
time [h]	0	24	48	72	96	104
Wild-type	0.1	0.517375	1.18612	2.25812	3.22063	3.42562
Scpex39Δ	0.1	0.199375	0.261875	0.414375	0.6915	0.791
pex7Δ	0.1	0.163625	0.174625	0.193375	0.202625	0.225125
pot1Δ	0.1	0.1435	0.119	0.136	0.123	0.139
Standard deviation (calculated using Microsoft Excel)
time [h]	0	24	48	72	96	104
Wild-type	0	0.0561091	0.117952	0.15133	0.119784	0.157342
Scpex39Δ	0	0.00862168	0.0233024	0.059808	0.0181751	0.0185023
pex7Δ	0	0.0177781	0.0176842	0.0219103	0.024881	0.026424
pot1Δ	0	0.0123085	0.0191268	0.0284283	0.0190307	0.0102225

## Sheet: Extended Data Fig. 3b
Measured raw OD600 value
										Same data used for Extended Data Fig. 3b, 5g, 7d but with different yeast strains presented.
SC 2% Glucose
time [h]	0	2	4	6	8	22	24	26
Wild-type_R1	0.107	0.148	0.282	0.624	0.793	0.48275	0.51775	0.5475
Wild-type_R2	0.11	0.167	0.275	0.618	0.812	0.503	0.535	0.5315
Wild-type_R3	0.113	0.152	0.273	0.619	0.784	0.498	0.53225	0.53575
Dilution factor	1	1	1	1	2	20	20	20
Scpex39Δ_R1	0.11	0.143	0.243	0.527	0.649	0.4795	0.5075	0.52025
Scpex39Δ_R2	0.112	0.14	0.245	0.526	0.669	0.46825	0.48125	0.49075
Scpex39Δ_R3	0.109	0.139	0.235	0.518	0.639	0.45575	0.48225	0.48025
Dilution factor	1	1	1	1	2	20	20	20
Scpex39Δ + pPEX39_R1	0.1	0.134	0.237	0.454	0.854	0.46	0.442	0.474
Scpex39Δ + pPEX39_R2	0.099	0.136	0.227	0.462	0.867	0.448	0.437	0.455
Scpex39Δ + pPEX39_R3	0.106	0.162	0.246	0.453	0.896	0.43	0.458	0.445
Dilution factor	1	1	1	1	1	20	20	20
Scpex39Δ + pPEX39_OE_R1	0.104	0.147	0.25	0.553	0.975	0.481	0.462	0.455
Scpex39Δ + pPEX39_OE_R2	0.151	0.14	0.248	0.569	0.985	0.429	0.466	0.419
Scpex39Δ + pPEX39_OE_R3	0.108	0.157	0.256	0.66	0.92	0.515	0.536	0.501
Dilution factor	1	1	1	1	1	20	20	20
Scpex39Δ + pPEX39(4A)_R1	0.093	0.121	0.209	0.402	0.805	0.188	0.177	0.19
Scpex39Δ + pPEX39(4A)_R2	0.103	0.142	0.227	0.445	0.861	0.177	0.178	0.172
Scpex39Δ + pPEX39(4A)_R3	0.108	0.137	0.231	0.431	0.889	0.171	0.182	0.184
Dilution factor	1	1	1	1	1	50	50	50
pex7Δ_R1	0.11	0.15	0.224	0.342	0.536	0.352	0.364	0.405
pex7Δ_R2	0.111	0.153	0.212	0.367	0.517	0.362	0.36	0.397
pex7Δ_R3	0.109	0.169	0.216	0.389	0.57	0.429	0.374	0.361
Dilution factor	1	1	1	1	1	20	20	20
OD600 multiplied by dilution factor
time [h]	0	2	4	6	8	22	24	26		off-set to starting OD600 of 0.1
Wild-type_R1	0.107	0.148	0.282	0.624	1.586	9.655	10.355	10.95		-0.007
Wild-type_R2	0.11	0.167	0.275	0.618	1.624	10.06	10.7	10.63		-0.01
Wild-type_R3	0.113	0.152	0.273	0.619	1.568	9.96	10.645	10.715		-0.013
Scpex39Δ_R1	0.11	0.143	0.243	0.527	1.298	9.59	10.15	10.405		-0.01
Scpex39Δ_R2	0.112	0.14	0.245	0.526	1.338	9.365	9.625	9.815		-0.012
Scpex39Δ_R3	0.109	0.139	0.235	0.518	1.278	9.115	9.645	9.605		-0.009
Scpex39Δ + pPEX39_R1	0.1	0.134	0.237	0.454	0.854	9.2	8.84	9.48		0
Scpex39Δ + pPEX39_R2	0.099	0.136	0.227	0.462	0.867	8.96	8.74	9.1		0.001
Scpex39Δ + pPEX39_R3	0.106	0.162	0.246	0.453	0.896	8.6	9.16	8.9		-0.006
Scpex39Δ + pPEX39_OE_R1	0.104	0.147	0.25	0.553	0.975	9.62	9.24	9.1		-0.004
Scpex39Δ + pPEX39_OE_R2	0.151	0.14	0.248	0.569	0.985	8.58	9.32	8.38		-0.051
Scpex39Δ + pPEX39_OE_R3	0.108	0.157	0.256	0.66	0.92	10.3	10.72	10.02		-0.008
Scpex39Δ + pPEX39(4A)_R1	0.093	0.121	0.209	0.402	0.805	9.4	8.85	9.5		0.007
Scpex39Δ + pPEX39(4A)_R2	0.103	0.142	0.227	0.445	0.861	8.85	8.9	8.6		-0.003
Scpex39Δ + pPEX39(4A)_R3	0.108	0.137	0.231	0.431	0.889	8.55	9.1	9.2		-0.008
pex7Δ_R1	0.11	0.15	0.224	0.342	0.536	7.04	7.28	8.1		-0.01
pex7Δ_R2	0.111	0.153	0.212	0.367	0.517	7.24	7.2	7.94		-0.011
pex7Δ_R3	0.109	0.169	0.216	0.389	0.57	8.58	7.48	7.22		-0.009
OD600 plus off-set to starting OD600 of 0.1
time [h]	0	2	4	6	8	22	24	26
Wild-type_R1	0.1	0.141	0.275	0.617	1.579	9.648	10.348	10.943
Wild-type_R2	0.1	0.157	0.265	0.608	1.614	10.05	10.69	10.62
Wild-type_R3	0.1	0.139	0.26	0.606	1.555	9.947	10.632	10.702
Scpex39Δ_R1	0.1	0.133	0.233	0.517	1.288	9.58	10.14	10.395
Scpex39Δ_R2	0.1	0.128	0.233	0.514	1.326	9.353	9.613	9.803
Scpex39Δ_R3	0.1	0.13	0.226	0.509	1.269	9.106	9.636	9.596
Scpex39Δ + pPEX39_R1	0.1	0.134	0.237	0.454	0.854	9.2	8.84	9.48
Scpex39Δ + pPEX39_R2	0.1	0.137	0.228	0.463	0.868	8.961	8.741	9.101
Scpex39Δ + pPEX39_R3	0.1	0.156	0.24	0.447	0.89	8.594	9.154	8.894
Scpex39Δ + pPEX39_OE_R1	0.1	0.143	0.246	0.549	0.971	9.616	9.236	9.096
Scpex39Δ + pPEX39_OE_R2	0.1	0.089	0.197	0.518	0.934	8.529	9.269	8.329
Scpex39Δ + pPEX39_OE_R3	0.1	0.149	0.248	0.652	0.912	10.292	10.712	10.012
Scpex39Δ + pPEX39(4A)_R1	0.1	0.128	0.216	0.409	0.812	9.407	8.857	9.507
Scpex39Δ + pPEX39(4A)_R2	0.1	0.139	0.224	0.442	0.858	8.847	8.897	8.597
Scpex39Δ + pPEX39(4A)_R3	0.1	0.129	0.223	0.423	0.881	8.542	9.092	9.192
pex7Δ_R1	0.1	0.14	0.214	0.332	0.526	7.03	7.27	8.09
pex7Δ_R2	0.1	0.142	0.201	0.356	0.506	7.229	7.189	7.929
pex7Δ_R3	0.1	0.16	0.207	0.38	0.561	8.571	7.471	7.211
Mean (calculated using Microsoft Excel)
time [h]	0	2	4	6	8	22	24	26
Wild-type	0.1	0.145667	0.266667	0.610333	1.58267	9.88167	10.5567	10.755
Scpex39Δ	0.1	0.130333	0.230667	0.513333	1.29433	9.34633	9.79633	9.93133
Scpex39Δ + pPEX39	0.1	0.142333	0.235	0.454667	0.870667	8.91833	8.91167	9.15833
Scpex39Δ + pPEX39_OE	0.1	0.127	0.230333	0.573	0.939	9.479	9.739	9.14567
Scpex39Δ + pPEX39(4A)	0.1	0.132	0.221	0.424667	0.850333	8.932	8.94867	9.09867
pex7Δ	0.1	0.147333	0.207333	0.356	0.531	7.61	7.31	7.74333
Standard deviation (calculated using Microsoft Excel)
time [h]	0	2	4	6	8	22	24	26
Wild-type	1.69967e-17	0.00986577	0.00763763	0.00585947	0.0296704	0.208812	0.183023	0.167896
Scpex39Δ	1.69967e-17	0.00251661	0.00404145	0.00404145	0.029023	0.23707	0.297846	0.414671
Scpex39Δ + pPEX39	1.69967e-17	0.0119304	0.006245	0.00802081	0.0181475	0.305245	0.215625	0.297177
Scpex39Δ + pPEX39_OE	1.69967e-17	0.0330454	0.0288848	0.0701498	0.0298161	0.889449	0.842804	0.842599
Scpex39Δ + pPEX39(4A)	1.69967e-17	0.00608276	0.0043589	0.016563	0.0351331	0.43872	0.125731	0.462124
pex7Δ	1.69967e-17	0.00141421	0.00919239	0.0169706	0.0141421	0.140714	0.0572756	0.113844
