# Supplementary material for: PEX39 facilitates the peroxisomal import of PTS2-containing proteins
Source: Nat Cell Biol. 2025 Jul 30;27(8):1256–71. doi: 10.1038/s41556-025-01711-z (PMC12339391; doi:10.1038/s41556-025-01711-z)
Supplement: Supplementary file 9 — Statistical source data. [file 41556_2025_1711_MOESM9_ESM.xlsx]

## Sheet: Extended Data Fig. 4a
Normalized protein abundance (relative to control)
Mature ACAA1
CAKI-2				NCI-H1792
	Control	HsPEX39-KO			Control	HsPEX39-KO
Replicate 1	1.42349	0.851583		Replicate 1	1.1985	0.839964
Replicate 2	0.985171	1.25209		Replicate 2	0.961027	0.613048
Replicate 3	0.591338	0.739194		Replicate 3	0.840475	1.02508
Mature AGPS
CAKI-2				NCI-H1792
	Control	HsPEX39-KO			Control	HsPEX39-KO
Replicate 1	0.958063	1.07321		Replicate 1	1.00301	1.00959
Replicate 2	1.23124	0.691149		Replicate 2	1.04818	1.07313
Replicate 3	0.810698	0.743151		Replicate 3	0.948805	1.00629
PEX7
CAKI-2				NCI-H1792
	Control	HsPEX39-KO			Control	HsPEX39-KO
Replicate 1	0.861789	1.00338		Replicate 1	0.599639	0.899968
Replicate 2	1.06262	0.745196		Replicate 2	1.58717	1.03814
Replicate 3	1.07559	1.50878		Replicate 3	0.813195	1.04572
PEX5
CAKI-2				NCI-H1792
	Control	HsPEX39-KO			Control	HsPEX39-KO
Replicate 1	0.929741	0.795074		Replicate 1	1.03878	0.814973
Replicate 2	0.948764	1.02447		Replicate 2	1.10965	1.08968
Replicate 3	1.1215	1.15839		Replicate 3	0.851571	0.748898
Statistics (calculated using GraphPad Prism) for normalized protein abundance (relative to control)
CAKI-2						NCI-H1792
	Control		HsPEX39-KO				Control		HsPEX39-KO
	Mean	SEM	Mean	SEM			Mean	SEM	Mean	SEM
Mature ACAA1	1	0.240336	0.947623	0.155654		Mature ACAA1	1	0.105173	0.826031	0.119148
Mature AGPS	1	0.123197	0.835836	0.119632		Mature AGPS	1	0.0287275	1.02967	0.0217484
PEX7	1	0.069207	1.08579	0.224246		PEX7	1	0.299986	0.994608	0.0473706
PEX5	1	0.0609952	0.992644	0.10608		PEX5	1	0.0769831	0.884518	0.10434
CAKI-2						NCI-H1792
Unpaired, two-tailed t tests (control vs HsPEX39-KO)						Unpaired, two-tailed t tests (control vs HsPEX39-KO)
	P value	Significantly different (P < 0.05)?					P value	Significantly different (P < 0.05)?
Mature ACAA1	0.8638	No				Mature ACAA1	0.3352	No
Mature AGPS	0.3932	No				Mature AGPS	0.4565	No
PEX7	0.7332	No				PEX7	0.9867	No
PEX5	0.9549	No				PEX5	0.4235	No
