# Supplementary material for: PEX39 facilitates the peroxisomal import of PTS2-containing proteins
Source: Nat Cell Biol. 2025 Jul 30;27(8):1256–71. doi: 10.1038/s41556-025-01711-z (PMC12339391; doi:10.1038/s41556-025-01711-z)
Supplement: Supplementary file 10 — Statistical source data. [file 41556_2025_1711_MOESM10_ESM.xlsx]

## Sheet: Extended Data Fig. 5c
Normalized protein abundance (relative to GAPDH overexpression)
PEX7
HEK293T cells overexpressing:	GAPDH	HsPEX39
Replicate 1	1.07884	1.0237
Replicate 2	1.17722	1.00997
Replicate 3	0.74394	1.06353
PEX5
HEK293T cells overexpressing:	GAPDH	HsPEX39
Replicate 1	1.07663	0.99195
Replicate 2	0.95601	1.11714
Replicate 3	0.967356	1.11101
Statistics (calculated using GraphPad Prism) for normalized protein abundance (relative to GAPDH overexpression)
HEK293T cells overexpressing:	GAPDH		HsPEX39
	Mean	SEM	Mean	SEM
PEX7	1	0.131142	1.0324	0.0160608
PEX5	1	0.0384567	1.07336	0.040746
Unpaired, two-tailed t tests (GAPDH vs HsPEX39)
	P value	Significantly different (P < 0.05)?
PEX7	0.8183	No
PEX5	0.2605	No

## Sheet: Extended Data Fig. 5f
HsPEX39 gene expression across cell lines of the Cancer Cell Line Encyclopedia
Cell line:	K562	TF1	F36P	SNU61	HSC3	MKN1	NUDHL1	TUHR4TKB	MSTO211H	HCC44	WM793	JMSU1	KASUMI1	SUIT2	SKNMC	RH41	BICR22	TYKNU	RD	NCIH2286	DMS273	UACC62	786O	REC1	SKNAS	MONOMAC6	JHH7	OCUM1	COLO320	AU565	SCC25	HEL9217	PANC0403	HCC1187	KMS12BM	COLO679	HGC27	MDAMB436	SNU719	LOXIMVI	PANC0203	MKN45	DANG	SUDHL4	HCC827	TCCPAN2	U937	KMS11	HCT116
Log2(TPM+1):	0.584963	0.790772	0.799087	1.09761	1.23266	1.34483	1.45418	1.4957	1.54102	1.58976	1.62293	1.70929	1.77821	1.80323	1.852	1.88362	1.89142	1.90689	1.90689	1.93734	1.9782	2.07039	2.07039	2.08746	2.10434	2.11437	2.11437	2.14078	2.14405	2.15381	2.19535	2.19535	2.20789	2.21101	2.23266	2.26003	2.26003	2.26303	2.29572	2.30743	2.32769	2.33056	2.33628	2.34767	2.36737	2.38405	2.39232	2.3978	2.40327
[truncated: 320 more columns]

## Sheet: Extended Data Fig. 5g
Measured raw OD600 value
										Same data used for Extended Data Fig. 3b, 5g, 7d but with different yeast strains presented.
SC 2% Glucose
time [h]	0	2	4	6	8	22	24	26
Wild-type_R1	0.107	0.148	0.282	0.624	0.793	0.48275	0.51775	0.5475
Wild-type_R2	0.11	0.167	0.275	0.618	0.812	0.503	0.535	0.5315
Wild-type_R3	0.113	0.152	0.273	0.619	0.784	0.498	0.53225	0.53575
Dilution factor	1	1	1	1	2	20	20	20
Scpex39Δ_R1	0.11	0.143	0.243	0.527	0.649	0.4795	0.5075	0.52025
Scpex39Δ_R2	0.112	0.14	0.245	0.526	0.669	0.46825	0.48125	0.49075
Scpex39Δ_R3	0.109	0.139	0.235	0.518	0.639	0.45575	0.48225	0.48025
Dilution factor	1	1	1	1	2	20	20	20
Scpex39Δ + pPEX39_R1	0.1	0.134	0.237	0.454	0.854	0.46	0.442	0.474
Scpex39Δ + pPEX39_R2	0.099	0.136	0.227	0.462	0.867	0.448	0.437	0.455
Scpex39Δ + pPEX39_R3	0.106	0.162	0.246	0.453	0.896	0.43	0.458	0.445
Dilution factor	1	1	1	1	1	20	20	20
Scpex39Δ + pPEX39_OE_R1	0.104	0.147	0.25	0.553	0.975	0.481	0.462	0.455
Scpex39Δ + pPEX39_OE_R2	0.151	0.14	0.248	0.569	0.985	0.429	0.466	0.419
Scpex39Δ + pPEX39_OE_R3	0.108	0.157	0.256	0.66	0.92	0.515	0.536	0.501
Dilution factor	1	1	1	1	1	20	20	20
Scpex39Δ + pPEX39(4A)_R1	0.093	0.121	0.209	0.402	0.805	0.188	0.177	0.19
Scpex39Δ + pPEX39(4A)_R2	0.103	0.142	0.227	0.445	0.861	0.177	0.178	0.172
Scpex39Δ + pPEX39(4A)_R3	0.108	0.137	0.231	0.431	0.889	0.171	0.182	0.184
Dilution factor	1	1	1	1	1	50	50	50
pex7Δ_R1	0.11	0.15	0.224	0.342	0.536	0.352	0.364	0.405
pex7Δ_R2	0.111	0.153	0.212	0.367	0.517	0.362	0.36	0.397
pex7Δ_R3	0.109	0.169	0.216	0.389	0.57	0.429	0.374	0.361
Dilution factor	1	1	1	1	1	20	20	20
OD600 multiplied by dilution factor
time [h]	0	2	4	6	8	22	24	26		off-set to starting OD600 of 0.1
Wild-type_R1	0.107	0.148	0.282	0.624	1.586	9.655	10.355	10.95		-0.007
Wild-type_R2	0.11	0.167	0.275	0.618	1.624	10.06	10.7	10.63		-0.01
Wild-type_R3	0.113	0.152	0.273	0.619	1.568	9.96	10.645	10.715		-0.013
Scpex39Δ_R1	0.11	0.143	0.243	0.527	1.298	9.59	10.15	10.405		-0.01
Scpex39Δ_R2	0.112	0.14	0.245	0.526	1.338	9.365	9.625	9.815		-0.012
Scpex39Δ_R3	0.109	0.139	0.235	0.518	1.278	9.115	9.645	9.605		-0.009
Scpex39Δ + pPEX39_R1	0.1	0.134	0.237	0.454	0.854	9.2	8.84	9.48		0
Scpex39Δ + pPEX39_R2	0.099	0.136	0.227	0.462	0.867	8.96	8.74	9.1		0.001
Scpex39Δ + pPEX39_R3	0.106	0.162	0.246	0.453	0.896	8.6	9.16	8.9		-0.006
Scpex39Δ + pPEX39_OE_R1	0.104	0.147	0.25	0.553	0.975	9.62	9.24	9.1		-0.004
Scpex39Δ + pPEX39_OE_R2	0.151	0.14	0.248	0.569	0.985	8.58	9.32	8.38		-0.051
Scpex39Δ + pPEX39_OE_R3	0.108	0.157	0.256	0.66	0.92	10.3	10.72	10.02		-0.008
Scpex39Δ + pPEX39(4A)_R1	0.093	0.121	0.209	0.402	0.805	9.4	8.85	9.5		0.007
Scpex39Δ + pPEX39(4A)_R2	0.103	0.142	0.227	0.445	0.861	8.85	8.9	8.6		-0.003
Scpex39Δ + pPEX39(4A)_R3	0.108	0.137	0.231	0.431	0.889	8.55	9.1	9.2		-0.008
pex7Δ_R1	0.11	0.15	0.224	0.342	0.536	7.04	7.28	8.1		-0.01
pex7Δ_R2	0.111	0.153	0.212	0.367	0.517	7.24	7.2	7.94		-0.011
pex7Δ_R3	0.109	0.169	0.216	0.389	0.57	8.58	7.48	7.22		-0.009
OD600 plus off-set to starting OD600 of 0.1
time [h]	0	2	4	6	8	22	24	26
Wild-type_R1	0.1	0.141	0.275	0.617	1.579	9.648	10.348	10.943
Wild-type_R2	0.1	0.157	0.265	0.608	1.614	10.05	10.69	10.62
Wild-type_R3	0.1	0.139	0.26	0.606	1.555	9.947	10.632	10.702
Scpex39Δ_R1	0.1	0.133	0.233	0.517	1.288	9.58	10.14	10.395
Scpex39Δ_R2	0.1	0.128	0.233	0.514	1.326	9.353	9.613	9.803
Scpex39Δ_R3	0.1	0.13	0.226	0.509	1.269	9.106	9.636	9.596
Scpex39Δ + pPEX39_R1	0.1	0.134	0.237	0.454	0.854	9.2	8.84	9.48
Scpex39Δ + pPEX39_R2	0.1	0.137	0.228	0.463	0.868	8.961	8.741	9.101
Scpex39Δ + pPEX39_R3	0.1	0.156	0.24	0.447	0.89	8.594	9.154	8.894
Scpex39Δ + pPEX39_OE_R1	0.1	0.143	0.246	0.549	0.971	9.616	9.236	9.096
Scpex39Δ + pPEX39_OE_R2	0.1	0.089	0.197	0.518	0.934	8.529	9.269	8.329
Scpex39Δ + pPEX39_OE_R3	0.1	0.149	0.248	0.652	0.912	10.292	10.712	10.012
Scpex39Δ + pPEX39(4A)_R1	0.1	0.128	0.216	0.409	0.812	9.407	8.857	9.507
Scpex39Δ + pPEX39(4A)_R2	0.1	0.139	0.224	0.442	0.858	8.847	8.897	8.597
Scpex39Δ + pPEX39(4A)_R3	0.1	0.129	0.223	0.423	0.881	8.542	9.092	9.192
pex7Δ_R1	0.1	0.14	0.214	0.332	0.526	7.03	7.27	8.09
pex7Δ_R2	0.1	0.142	0.201	0.356	0.506	7.229	7.189	7.929
pex7Δ_R3	0.1	0.16	0.207	0.38	0.561	8.571	7.471	7.211
Mean (calculated using Microsoft Excel)
time [h]	0	2	4	6	8	22	24	26
Wild-type	0.1	0.145667	0.266667	0.610333	1.58267	9.88167	10.5567	10.755
Scpex39Δ	0.1	0.130333	0.230667	0.513333	1.29433	9.34633	9.79633	9.93133
Scpex39Δ + pPEX39	0.1	0.142333	0.235	0.454667	0.870667	8.91833	8.91167	9.15833
Scpex39Δ + pPEX39_OE	0.1	0.127	0.230333	0.573	0.939	9.479	9.739	9.14567
Scpex39Δ + pPEX39(4A)	0.1	0.132	0.221	0.424667	0.850333	8.932	8.94867	9.09867
pex7Δ	0.1	0.147333	0.207333	0.356	0.531	7.61	7.31	7.74333
Standard deviation (calculated using Microsoft Excel)
time [h]	0	2	4	6	8	22	24	26
Wild-type	1.69967e-17	0.00986577	0.00763763	0.00585947	0.0296704	0.208812	0.183023	0.167896
Scpex39Δ	1.69967e-17	0.00251661	0.00404145	0.00404145	0.029023	0.23707	0.297846	0.414671
Scpex39Δ + pPEX39	1.69967e-17	0.0119304	0.006245	0.00802081	0.0181475	0.305245	0.215625	0.297177
Scpex39Δ + pPEX39_OE	1.69967e-17	0.0330454	0.0288848	0.0701498	0.0298161	0.889449	0.842804	0.842599
Scpex39Δ + pPEX39(4A)	1.69967e-17	0.00608276	0.0043589	0.016563	0.0351331	0.43872	0.125731	0.462124
pex7Δ	1.69967e-17	0.00141421	0.00919239	0.0169706	0.0141421	0.140714	0.0572756	0.113844
