# Supplementary material for: PEX39 facilitates the peroxisomal import of PTS2-containing proteins
Source: Nat Cell Biol. 2025 Jul 30;27(8):1256–71. doi: 10.1038/s41556-025-01711-z (PMC12339391; doi:10.1038/s41556-025-01711-z)
Supplement: Supplementary file 11 — Statistical source data. [file 41556_2025_1711_MOESM11_ESM.xlsx]

## Sheet: Extended Data Fig. 7d
Measured raw OD600 value
										Same data used for Extended Data Fig. 3b, 5g, 7d but with different yeast strains presented.
SC 2% Glucose
time [h]	0	2	4	6	8	22	24	26
Wild-type_R1	0.107	0.148	0.282	0.624	0.793	0.48275	0.51775	0.5475
Wild-type_R2	0.11	0.167	0.275	0.618	0.812	0.503	0.535	0.5315
Wild-type_R3	0.113	0.152	0.273	0.619	0.784	0.498	0.53225	0.53575
Dilution factor	1	1	1	1	2	20	20	20
Scpex39Δ_R1	0.11	0.143	0.243	0.527	0.649	0.4795	0.5075	0.52025
Scpex39Δ_R2	0.112	0.14	0.245	0.526	0.669	0.46825	0.48125	0.49075
Scpex39Δ_R3	0.109	0.139	0.235	0.518	0.639	0.45575	0.48225	0.48025
Dilution factor	1	1	1	1	2	20	20	20
Scpex39Δ + pPEX39_R1	0.1	0.134	0.237	0.454	0.854	0.46	0.442	0.474
Scpex39Δ + pPEX39_R2	0.099	0.136	0.227	0.462	0.867	0.448	0.437	0.455
Scpex39Δ + pPEX39_R3	0.106	0.162	0.246	0.453	0.896	0.43	0.458	0.445
Dilution factor	1	1	1	1	1	20	20	20
Scpex39Δ + pPEX39_OE_R1	0.104	0.147	0.25	0.553	0.975	0.481	0.462	0.455
Scpex39Δ + pPEX39_OE_R2	0.151	0.14	0.248	0.569	0.985	0.429	0.466	0.419
Scpex39Δ + pPEX39_OE_R3	0.108	0.157	0.256	0.66	0.92	0.515	0.536	0.501
Dilution factor	1	1	1	1	1	20	20	20
Scpex39Δ + pPEX39(4A)_R1	0.093	0.121	0.209	0.402	0.805	0.188	0.177	0.19
Scpex39Δ + pPEX39(4A)_R2	0.103	0.142	0.227	0.445	0.861	0.177	0.178	0.172
Scpex39Δ + pPEX39(4A)_R3	0.108	0.137	0.231	0.431	0.889	0.171	0.182	0.184
Dilution factor	1	1	1	1	1	50	50	50
pex7Δ_R1	0.11	0.15	0.224	0.342	0.536	0.352	0.364	0.405
pex7Δ_R2	0.111	0.153	0.212	0.367	0.517	0.362	0.36	0.397
pex7Δ_R3	0.109	0.169	0.216	0.389	0.57	0.429	0.374	0.361
Dilution factor	1	1	1	1	1	20	20	20
OD600 multiplied by dilution factor
time [h]	0	2	4	6	8	22	24	26		off-set to starting OD600 of 0.1
Wild-type_R1	0.107	0.148	0.282	0.624	1.586	9.655	10.355	10.95		-0.007
Wild-type_R2	0.11	0.167	0.275	0.618	1.624	10.06	10.7	10.63		-0.01
Wild-type_R3	0.113	0.152	0.273	0.619	1.568	9.96	10.645	10.715		-0.013
Scpex39Δ_R1	0.11	0.143	0.243	0.527	1.298	9.59	10.15	10.405		-0.01
Scpex39Δ_R2	0.112	0.14	0.245	0.526	1.338	9.365	9.625	9.815		-0.012
Scpex39Δ_R3	0.109	0.139	0.235	0.518	1.278	9.115	9.645	9.605		-0.009
Scpex39Δ + pPEX39_R1	0.1	0.134	0.237	0.454	0.854	9.2	8.84	9.48		0
Scpex39Δ + pPEX39_R2	0.099	0.136	0.227	0.462	0.867	8.96	8.74	9.1		0.001
Scpex39Δ + pPEX39_R3	0.106	0.162	0.246	0.453	0.896	8.6	9.16	8.9		-0.006
Scpex39Δ + pPEX39_OE_R1	0.104	0.147	0.25	0.553	0.975	9.62	9.24	9.1		-0.004
Scpex39Δ + pPEX39_OE_R2	0.151	0.14	0.248	0.569	0.985	8.58	9.32	8.38		-0.051
Scpex39Δ + pPEX39_OE_R3	0.108	0.157	0.256	0.66	0.92	10.3	10.72	10.02		-0.008
Scpex39Δ + pPEX39(4A)_R1	0.093	0.121	0.209	0.402	0.805	9.4	8.85	9.5		0.007
Scpex39Δ + pPEX39(4A)_R2	0.103	0.142	0.227	0.445	0.861	8.85	8.9	8.6		-0.003
Scpex39Δ + pPEX39(4A)_R3	0.108	0.137	0.231	0.431	0.889	8.55	9.1	9.2		-0.008
pex7Δ_R1	0.11	0.15	0.224	0.342	0.536	7.04	7.28	8.1		-0.01
pex7Δ_R2	0.111	0.153	0.212	0.367	0.517	7.24	7.2	7.94		-0.011
pex7Δ_R3	0.109	0.169	0.216	0.389	0.57	8.58	7.48	7.22		-0.009
OD600 plus off-set to starting OD600 of 0.1
time [h]	0	2	4	6	8	22	24	26
Wild-type_R1	0.1	0.141	0.275	0.617	1.579	9.648	10.348	10.943
Wild-type_R2	0.1	0.157	0.265	0.608	1.614	10.05	10.69	10.62
Wild-type_R3	0.1	0.139	0.26	0.606	1.555	9.947	10.632	10.702
Scpex39Δ_R1	0.1	0.133	0.233	0.517	1.288	9.58	10.14	10.395
Scpex39Δ_R2	0.1	0.128	0.233	0.514	1.326	9.353	9.613	9.803
Scpex39Δ_R3	0.1	0.13	0.226	0.509	1.269	9.106	9.636	9.596
Scpex39Δ + pPEX39_R1	0.1	0.134	0.237	0.454	0.854	9.2	8.84	9.48
Scpex39Δ + pPEX39_R2	0.1	0.137	0.228	0.463	0.868	8.961	8.741	9.101
Scpex39Δ + pPEX39_R3	0.1	0.156	0.24	0.447	0.89	8.594	9.154	8.894
Scpex39Δ + pPEX39_OE_R1	0.1	0.143	0.246	0.549	0.971	9.616	9.236	9.096
Scpex39Δ + pPEX39_OE_R2	0.1	0.089	0.197	0.518	0.934	8.529	9.269	8.329
Scpex39Δ + pPEX39_OE_R3	0.1	0.149	0.248	0.652	0.912	10.292	10.712	10.012
Scpex39Δ + pPEX39(4A)_R1	0.1	0.128	0.216	0.409	0.812	9.407	8.857	9.507
Scpex39Δ + pPEX39(4A)_R2	0.1	0.139	0.224	0.442	0.858	8.847	8.897	8.597
Scpex39Δ + pPEX39(4A)_R3	0.1	0.129	0.223	0.423	0.881	8.542	9.092	9.192
pex7Δ_R1	0.1	0.14	0.214	0.332	0.526	7.03	7.27	8.09
pex7Δ_R2	0.1	0.142	0.201	0.356	0.506	7.229	7.189	7.929
pex7Δ_R3	0.1	0.16	0.207	0.38	0.561	8.571	7.471	7.211
Mean (calculated using Microsoft Excel)
time [h]	0	2	4	6	8	22	24	26
Wild-type	0.1	0.145667	0.266667	0.610333	1.58267	9.88167	10.5567	10.755
Scpex39Δ	0.1	0.130333	0.230667	0.513333	1.29433	9.34633	9.79633	9.93133
Scpex39Δ + pPEX39	0.1	0.142333	0.235	0.454667	0.870667	8.91833	8.91167	9.15833
Scpex39Δ + pPEX39_OE	0.1	0.127	0.230333	0.573	0.939	9.479	9.739	9.14567
Scpex39Δ + pPEX39(4A)	0.1	0.132	0.221	0.424667	0.850333	8.932	8.94867	9.09867
pex7Δ	0.1	0.147333	0.207333	0.356	0.531	7.61	7.31	7.74333
Standard deviation (calculated using Microsoft Excel)
time [h]	0	2	4	6	8	22	24	26
Wild-type	1.69967e-17	0.00986577	0.00763763	0.00585947	0.0296704	0.208812	0.183023	0.167896
Scpex39Δ	1.69967e-17	0.00251661	0.00404145	0.00404145	0.029023	0.23707	0.297846	0.414671
Scpex39Δ + pPEX39	1.69967e-17	0.0119304	0.006245	0.00802081	0.0181475	0.305245	0.215625	0.297177
Scpex39Δ + pPEX39_OE	1.69967e-17	0.0330454	0.0288848	0.0701498	0.0298161	0.889449	0.842804	0.842599
Scpex39Δ + pPEX39(4A)	1.69967e-17	0.00608276	0.0043589	0.016563	0.0351331	0.43872	0.125731	0.462124
pex7Δ	1.69967e-17	0.00141421	0.00919239	0.0169706	0.0141421	0.140714	0.0572756	0.113844

## Sheet: Extended Data Fig. 7f
The data for cells overexpressing GAPDH and wild-type HsPEX39 are the same as shown previously for the source data for Fig. 3B and are used here as comparisons for overexpression of HsPEX39 with mutation of the KPWE motif to AAAA [HsPEX39(4A)]. The 3 overexpression lines were processed together in the same experiments to generate these data.
Normalized protein abundance
Mature PHYH					Precursor PHYH
HEK293T cells overexpressing:	GAPDH	HsPEX39	HsPEX39(4A)		HEK293T cells overexpressing:	GAPDH	HsPEX39	HsPEX39(4A)
Replicate 1	7.78282	1.06075	6.43248		Replicate 1	0	2.78255	0
Replicate 2	9.40038	2.45237	9.45376		Replicate 2	0	4.27282	0
Replicate 3	7.30418	1.85852	9.93486		Replicate 3	0	4.14267	0
Mature ACAA1					Precursor ACAA1
HEK293T cells overexpressing:	GAPDH	HsPEX39	HsPEX39(4A)		HEK293T cells overexpressing:	GAPDH	HsPEX39	HsPEX39(4A)
Replicate 1	11.2131	5.23839	6.26249		Replicate 1	0	4.74323	0
Replicate 2	9.01932	3.38206	8.79994		Replicate 2	0	5.80546	0
Replicate 3	9.06234	3.40997	13.476		Replicate 3	0	4.17344	0
Mature AGPS					Precursor AGPS
HEK293T cells overexpressing:	GAPDH	HsPEX39	HsPEX39(4A)		HEK293T cells overexpressing:	GAPDH	HsPEX39	HsPEX39(4A)
Replicate 1	11.7389	7.7603	12.8568		Replicate 1	0	1.94198	0
Replicate 2	12.6717	8.55152	14.6281		Replicate 2	0	2.66512	0
Replicate 3	11.6469	8.58251	12.3882		Replicate 3	0	2.37727	0
Statistics (calculated using GraphPad Prism) for normalized protein abundance
HEK293T cells overexpressing:	GAPDH		HsPEX39		HsPEX39(4A)
	Mean	SEM	Mean	SEM	Mean	SEM
Mature PHYH	8.16246	0.634195	1.79055	0.403162	8.60703	1.09611
Precursor PHYH	0	0	3.73268	0.47655	0	0
Mature ACAA1	9.76493	0.724206	4.01014	0.614178	9.51282	2.11266
Precursor ACAA1	0	0	4.90738	0.478219	0	0
Mature AGPS	12.0192	0.327344	8.29811	0.269054	13.2911	0.68207
Precursor AGPS	0	0	2.32813	0.210193	0	0
Mature PHYH
Ordinary one-way ANOVA with Dunnett's multiple comparisons test	Adjusted P value	Significantly different (adjusted P value < 0.05)?
GAPDH vs. HsPEX39	0.0019	Yes
GAPDH vs. HsPEX39(4A)	0.8877	No
Precursor PHYH
Ordinary one-way ANOVA with Dunnett's multiple comparisons test	Adjusted P value	Significantly different (adjusted P value < 0.05)?
GAPDH vs. HsPEX39	0.0001	Yes
GAPDH vs. HsPEX39(4A)	>0.9999	No
Mature ACAA1
Ordinary one-way ANOVA with Dunnett's multiple comparisons test	Adjusted P value	Significantly different (adjusted P value < 0.05)?
GAPDH vs. HsPEX39	0.0398	Yes
GAPDH vs. HsPEX39(4A)	0.9871	No
Precursor ACAA1
Ordinary one-way ANOVA with Dunnett's multiple comparisons test	Adjusted P value	Significantly different (adjusted P value < 0.05)?
GAPDH vs. HsPEX39	<0.0001	Yes
GAPDH vs. HsPEX39(4A)	>0.9999	No
Mature AGPS
Ordinary one-way ANOVA with Dunnett's multiple comparisons test	Adjusted P value	Significantly different (adjusted P value < 0.05)?
GAPDH vs. HsPEX39	0.0023	Yes
GAPDH vs. HsPEX39(4A)	0.1684	No
Precursor AGPS
Ordinary one-way ANOVA with Dunnett's multiple comparisons test	Adjusted P value	Significantly different (adjusted P value < 0.05)?
GAPDH vs. HsPEX39	<0.0001	Yes
GAPDH vs. HsPEX39(4A)	>0.9999	No

## Sheet: Extended Data Fig. 7h
The data for cells overexpressing GAPDH and wild-type HsPEX39 are the same as shown previously for the source data for Extended Data Fig. 5c and are used here as comparisons for overexpression of HsPEX39 with mutation of the KPWE motif to AAAA [HsPEX39(4A)]. The 3 overexpression lines were processed together in the same experiments to generate these data.
Normalized protein abundance (relative to GAPDH overexpression)
PEX7
HEK293T cells overexpressing:	GAPDH	HsPEX39	HsPEX39(4A)
Replicate 1	1.07884	1.0237	1.07133
Replicate 2	1.17722	1.00997	1.01656
Replicate 3	0.74394	1.06353	0.969817
PEX5
HEK293T cells overexpressing:	GAPDH	HsPEX39	HsPEX39(4A)
Replicate 1	1.07663	0.99195	1.04982
Replicate 2	0.95601	1.11714	1.06085
Replicate 3	0.967356	1.11101	1.09179
Statistics (calculated using GraphPad Prism) for normalized protein abundance (relative to GAPDH overexpression)
HEK293T cells overexpressing:	GAPDH		HsPEX39		HsPEX39(4A)
	Mean	SEM	Mean	SEM	Mean	SEM
PEX7	1	0.131142	1.0324	0.0160608	1.01924	0.0293351
PEX5	1	0.0384567	1.07336	0.040746	1.06749	0.012562
PEX7
Ordinary one-way ANOVA with Dunnett's multiple comparisons test	Adjusted P value	Significantly different (adjusted P value < 0.05)?
GAPDH vs. HsPEX39	0.9399	No
GAPDH vs. HsPEX39(4A)	0.9781	No
PEX5
Ordinary one-way ANOVA with Dunnett's multiple comparisons test	Adjusted P value	Significantly different (adjusted P value < 0.05)?
GAPDH vs. HsPEX39	0.2747	No
GAPDH vs. HsPEX39(4A)	0.3219	No
